# Supplementary material for: Determinants of glycemic control among persons living with type 2 diabetes mellitus attending a district hospital in Ghana
Source: PLoS One. 2024 Nov 25;19(11):e0308046. doi: 10.1371/journal.pone.0308046 (PMC11588282; doi:10.1371/journal.pone.0308046)
Supplement: S1 Dataset — (XLSX) [file pone.0308046.s001.xlsx]

## Sheet: Determinants of Glycemic con...
age	gender	marital_status	education	employment_status	employment_type	residence	Q8. What is your household size?	number_males	number_females	sex_HHH	family_history_DM	monthly_income	means_paying_medical_bills	social_support	source_social_support	monitor_blood_sugar	administer_medications	follow_appointmt_schedule	confirm_appointmt_schedule	exercise	drink_alcohol	years_alcohol_intake	Beer_bottles	Spirit	Wine	smoke	years_smoking	cigarette_sticks_day	dietary_advice	healthful_eating_plan	fruit_vegetable	low_glycemic_index	food_high_sugar	high_fibre	space_carbohydrates	omega_3	food_prepared_oil	food_high_fat	consider_food_healthy_meal	diagnosed_diabetes_period	diag_hypertension	diag_hyperlipidemia	number_co_morbidities	antidiabetic_type	forget_take_med	did_not_take_med	cut_back	travel_leave_home	yesterday_medication
76	Male	Widowed	No formal education	Employed	Self-employed	Urban		0	1	Female	Yes	Below GH₵300 cedis	Co-payment	Yes	Children	No	Yes	No	Yes	No exercise	No					No			Yes	5	4	2	1	3	3	3	2	4	Sometimes	10	No	No	0	Oral hypoglycemic agents	No	No	No	No	Yes
90	Female	Single	No formal education	Not employed	Self-employed	Peri-urban		0	1	Female	No	Below GH₵300 cedis	Co-payment	Yes	Relatives	No	Yes	Yes	Yes	No exercise	No					No			Yes	2	0	1	0	2	3	3	1	0	Sometimes	11	Yes	No	0	Oral hypoglycemic agents	Yes	Yes	No	No	Yes
76	Male	Married	Junior Secondary School	Not employed	Informal sector	Urban		2	2	Male	No	Below GH₵300 cedis	Co-payment	Yes	Children	Yes	Yes	Yes	Yes	Two to Four times a week	No					No			Yes	2	1	2	1	2	4	1	1	1	No	17	No	No	0	Both	Yes	Yes	No	Yes	Yes
51	Female	Cohabiting/living together	Primary	Employed	Informal sector	Peri-urban		2	5	Male	Yes	GH₵300 to 499 cedis	Co-payment	Yes	Spouse	No	Yes	Yes	Yes	At least 30 minutes five times a week	No					No			Yes	4	1	1	0	2	3	2	5	3	Yes	8	Yes	No	0	Oral hypoglycemic agents	Yes	Yes	No	Yes	No
63	Female	Married	Junior Secondary School	Not employed	Self-employed	Peri-urban		0	2	Female	No	Below GH₵300 cedis	Co-payment	Yes	Relatives	No	Yes	Yes	Yes	No exercise	No					No			Yes	3	1	3	1	1	3	2	4	1	Yes	7	Yes	No	0	Oral hypoglycemic agents	No	No	No	No	Yes
46	Female	Cohabiting/living together	Secondary/technical/vocational	Not employed	Self-employed	Urban		3	5	Female	Yes	GH₵500 to 749 cedis	Co-payment	Yes	Children	No	Yes	Yes	Yes	Not regular/once in a while	No					No			Yes	2	2	3	0	3	2	2	0	1	Yes	2	Yes	No	0	Oral hypoglycemic agents	No	No	No	No	Yes
64	Male	Married	Secondary/technical/vocational	Not employed	Self-employed	Peri-urban		1	4	Male	Yes	GH₵500 to 749 cedis	NHIS	Yes	Spouse	Yes	Yes	Yes	Yes	Two to Four times a week	No					No			Yes	5	3	3	0	2	3	3	1	2	Yes	10	Yes	No	0	Oral hypoglycemic agents	No	No	No	Yes	Yes
76	Male	Married	Secondary/technical/vocational	Retired	Public servant	Urban		1	2	Male	Yes	GH₵1000 and above	NHIS	Yes	Spouse	Yes	Yes	Yes	Yes	Not regular/once in a while	No					No			Yes	5	6	4	0	4	3	3	3	2	Yes	8	Yes	No	0	Oral hypoglycemic agents	Yes	No	No	Yes	Yes
57	Male	Married	Tertiary	Employed	Self-employed	Urban		3	2	Male	Yes	GH₵1000 and above	NHIS	Yes	Children	Yes	Yes	Yes	Yes	Two to Four times a week	No					No			Yes	4	2	4	1	6	2	3	1	1	Sometimes	10	No	No	0	Oral hypoglycemic agents	Yes	Yes	No	Yes	Yes
62	Female	Married	Tertiary	Retired	Public servant	Urban		2	3	Male	Yes	GH₵1000 and above	NHIS	Yes	Spouse	Yes	Yes	Yes	Yes	Two to Four times a week	No					No			Yes	6	6	5	0	4	2	3	2	2	Yes	10	No	No	0	Oral hypoglycemic agents	No	No	No	No	Yes
72	Female	Widowed	No formal education	Not employed	Self-employed	Rural		4	3	Male	Yes	Below GH₵300 cedis	NHIS	Yes	Children	Yes	Yes	Yes	Yes	No exercise	No					No			Yes	5	6	4	0	2	2	3	4	2	Sometimes	7	No	No	0	Oral hypoglycemic agents	No	No	No	No	Yes
65	Female	Married	Tertiary	Retired	Public servant	Peri-urban		2	3	Male	Yes	GH₵1000 and above	Co-payment	Yes	Children	Yes	Yes	No	Yes	Not regular/once in a while	No					No			Yes	7	4	2	0	3	0	7	4	0	Sometimes	2	Yes	Yes	0	Oral hypoglycemic agents	Yes	No	Yes	Yes	No
64	Female	Married	Junior Secondary School	Employed	Self-employed	Peri-urban		1	2	Male	No	Below GH₵300 cedis	Co-payment	Yes	Children	No	Yes	Yes	Yes	Not regular/once in a while	No					No			Yes	4	3	1	1	2	3	1	3	0	Sometimes	8	Yes	No	0	Oral hypoglycemic agents	Yes	Yes	No	No	Yes
53	Female	Divorced/Seperated	Secondary/technical/vocational	Not employed	Self-employed	Peri-urban		1	3	Female	No	GH₵300 to 499 cedis	NHIS	Yes	Children	Yes	Yes	No	Yes	At least 30 minutes five times a week	No					No			Yes	3	1	4	0	2	4	2	2	2	Yes	4	Yes	No	0	Oral hypoglycemic agents	No	No	No	No	Yes
80	Female	Widowed	Junior Secondary School	Not employed	Self-employed	Urban		1	2	Female	Yes	Below GH₵300 cedis	Co-payment	Yes	Children	No	Yes	Yes	Yes	Not regular/once in a while	No					No			Yes	3	2	2	0	1	3	2	3	2	Sometimes	15	Yes	Yes	0	Oral hypoglycemic agents	Yes	No	No	No	Yes
64	Female	Widowed	Junior Secondary School	Employed	Self-employed	Urban		1	2	Female	No	Below GH₵300 cedis	Self	Yes	Children	No	Yes	Yes	Yes	Not regular/once in a while	No					No			Yes	4	4	0	0	1	1	1	2	1	Sometimes	1	Yes	No	0	Oral hypoglycemic agents	No	No	No	No	Yes
43	Female	Married	Junior Secondary School	Employed	Self-employed	Rural		2	4	Male	Yes	GH₵300 to 499 cedis	Self	Yes	Relatives	Yes	Yes	Yes	Yes	At least 30 minutes five times a week	No					No			Yes	2	2	0	0	3	3	2	3	2	No	14	No	No	0	Both	Yes	No	No	Yes	Yes
56	Female	Married	Tertiary	Employed	Public servant	Urban		3	1	Male	No	GH₵1000 and above	Co-payment	Yes	Relatives	No	Yes	Yes	Yes	Not regular/once in a while	No					No			Yes	4	3	1	0	4	4	3	4	1	Sometimes	5	Yes	Yes	0	Oral hypoglycemic agents	Yes	No	No	No	Yes
42	Female	Single	Secondary/technical/vocational	Employed	Self-employed	Urban		2	4	Male	Yes	Below GH₵300 cedis	Co-payment	Yes	Relatives	No	No	Yes	Yes	Not regular/once in a while	No					No			Yes	3	2	0	2	0	2	2	3	2	No	7	No	No	0	Oral hypoglycemic agents	No	No	No	No	No
70	Female	Married	Junior Secondary School	Not employed	Self-employed	Urban		3	2	Male	No	Below GH₵300 cedis	Co-payment	Yes	Relatives	Yes	Yes	No	No	Not regular/once in a while	No					No			Yes	4	4	4	1	0	4	1	4	1	Sometimes	2	Yes	No	0	Oral hypoglycemic agents	Yes	No	No	No	Yes
62	Female	Married	Junior Secondary School	Not employed	Self-employed	Urban		2	2	Male	Yes	Below GH₵300 cedis	Co-payment	Yes	Children	No	Yes	Yes	Yes	Two to Four times a week	No					No			Yes	4	3	4	0	2	2	3	2	2	Sometimes	2	Yes	No	0	Oral hypoglycemic agents	No	No	No	No	Yes
50	Female	Married	No formal education	Employed	Self-employed	Urban		1	1	Male	Yes	GH₵300 to 499 cedis	Co-payment	Yes	Relatives	No	Yes	Yes	Yes	Not regular/once in a while	No					No			Yes	5	4	4	0	3	4	6	3	0	Sometimes	7	Yes	No	0	Oral hypoglycemic agents	Yes	Yes	No	No	Yes
59	Female	Widowed	Tertiary	Employed	Self-employed	Urban		3	2	Male	Yes	Below GH₵300 cedis	Co-payment	Yes	Children	Yes	Yes	Yes	Yes	At least 30 minutes five times a week	No					No			Yes	5	4	1	0	2	3	3	3	3	Yes	22	Yes	Yes	0	Both	No	No	No	No	Yes
66	Male	Married	Secondary/technical/vocational	Employed	Self-employed	Rural		1	1	Male	Yes	Below GH₵300 cedis	Co-payment	Yes	Spouse	Yes	Yes	Yes	Yes	Not regular/once in a while	No					No			Yes	2	1	2	0	2	2	2	2	0	No	4	Yes	Yes	0	Oral hypoglycemic agents	No	No	No	No	Yes
69	Female	Divorced/Seperated	Junior Secondary School	Not employed	N/A	Urban		2	1	Female	No	Below GH₵300 cedis	Co-payment	Yes	Relatives	No	Yes	Yes	Yes	At least 30 minutes five times a week	Yes	2	1	0	0	No			Yes	3	2	2	0	0	1	2	2	1	Sometimes	10	Yes	Yes	0	Oral hypoglycemic agents	No	No	No	No	Yes
44	Female	Widowed	Junior Secondary School	Employed	Self-employed	Urban		2	2	Female	Yes	GH₵500 to 749 cedis	Self	Yes	Children	No	Yes	Yes	Yes	At least 30 minutes five times a week	No					No			Yes	6	2	0	0	4	3	3	3	1	Sometimes	4	No	No	0	Oral hypoglycemic agents	No	No	No	No	Yes
52	Female	Married	Primary	Employed	Self-employed	Urban		1	1	Male	No	Below GH₵300 cedis	Co-payment	Yes	Spouse	No	Yes	Yes	Yes	Not regular/once in a while	No					No			Yes	4	3	2	0	1	3	3	1	3	Sometimes	1	No	No	0	Both	No	No	No	No	Yes
62	Female	Widowed	Junior Secondary School	Employed	Self-employed	Rural		1	2	Female	Yes	Below GH₵300 cedis	Co-payment	Yes	Children	No	Yes	No	No	At least 30 minutes five times a week	No					No			Yes	3	3	3	0	2	3	2	2	3	Sometimes	9	No	No	0	Oral hypoglycemic agents	Yes	Yes	Yes	No	No
45	Male	Single	Junior Secondary School	Employed	Self-employed	Rural		1	0	Male	Yes	Below GH₵300 cedis	Co-payment	Yes	Relatives	No	Yes	Yes	Yes	No exercise	No					No			Yes	2	2	0	0	3	4	2	3	1	No	2	Yes	No	0	Both	No	No	No	No	Yes
57	Female	Widowed	Secondary/technical/vocational	Employed	Informal sector	Urban		0	4	Female	No	GH₵500 to 749 cedis	Self	Yes	Children	No	Yes	Yes	Yes	Not regular/once in a while	No					No			Yes	5	4	2	0	2	2	3	3	2	Sometimes	12	No	Yes	0	Oral hypoglycemic agents	No	No	No	No	Yes
68	Female	Divorced/Seperated	Tertiary	Retired	Public servant	Urban		2	2	Female	No	GH₵1000 and above	Co-payment	Yes	Children	Yes	Yes	Yes	Yes	At least 30 minutes five times a week	No					No			Yes	6	5	1	1	4	3	3	3	2	Sometimes	6	Yes	No	0	Oral hypoglycemic agents	No	No	No	No	Yes
50	Female	Widowed	No formal education	Employed	Self-employed	Rural		1	3	Female	Yes	Below GH₵300 cedis	Co-payment	Yes	Children	No	Yes	Yes	Yes	Not regular/once in a while	No					No			Yes	4	2	1	1	2	2	2	2	2	No	7	No	No	0	Oral hypoglycemic agents	No	No	No	No	Yes
47	Female	Married	Secondary/technical/vocational	Employed	Self-employed	Urban		4	1	Male	Yes	GH₵500 to 749 cedis	Co-payment	Yes	Relatives	Yes	Yes	Yes	Yes	Not regular/once in a while	Yes	2	1	0	0	No			Yes	6	4	2	1	1	2	2	2	0	Yes	1	Yes	No	0	Oral hypoglycemic agents	Yes	No	No	No	Yes
70	Female	Widowed	Junior Secondary School	Retired	Public servant	Urban		2	3	Female	Yes	Below GH₵300 cedis	Co-payment	Yes	Children	No	Yes	Yes	Yes	Not regular/once in a while	Yes	2	1	1	1	No			Yes	6	4	3	0	2	1	2	2	1	Yes	11	Yes	Yes	0	Oral hypoglycemic agents	No	No	No	No	Yes
59	Male	Married	Secondary/technical/vocational	Employed	Informal sector	Urban		2	3	Male	No	GH₵500 to 749 cedis	Co-payment	Yes	Spouse	Yes	Yes	Yes	No	At least 30 minutes five times a week	No					No			Yes	6	5	2	0	2	2	2	2	0	Yes	2	Yes	No	0	Both	Yes	Yes	Yes	No	No
55	Female	Married	Junior Secondary School	Employed	Self-employed	Rural		1	3	Male	No	Below GH₵300 cedis	Co-payment	Yes	Children	No	Yes	Yes	Yes	Not regular/once in a while	No					No			Yes	5	3	3	1	3	3	2	2	2	Sometimes	6	Yes	No	0	Oral hypoglycemic agents	No	No	No	No	Yes
62	Female	Widowed	Tertiary	Retired	Informal sector	Urban		1	2	Female	Yes	Below GH₵300 cedis	Co-payment	Yes	Children	Yes	Yes	Yes	Yes	Not regular/once in a while	No					No			Yes	6	3	1	0	2	2	2	1	0	Sometimes	1	Yes	Yes	0	Oral hypoglycemic agents	No	No	No	No	Yes
59	Female	Divorced/Seperated	Primary	Not employed	Self-employed	Rural		1	1	Female	Yes	Below GH₵300 cedis	Self	Yes	Children	No	Yes	Yes	Yes	Not regular/once in a while	No					No			Yes	4	5	2	0	2	2	2	2	2	Sometimes	3	Yes	No	0	Oral hypoglycemic agents	No	No	No	No	Yes
63	Female	Widowed	No formal education	Employed	Self-employed	Peri-urban		2	1	Female	No	GH₵300 to 499 cedis	Co-payment	Yes	Relatives	No	Yes	No	Yes	No exercise	No					No			Yes	2	1	2	0	3	2	2	2	1	No	4	Yes	No	0	Oral hypoglycemic agents	Yes	No	No	Yes	Yes
52	Female	Divorced/Seperated	Junior Secondary School	Not employed	Self-employed	Peri-urban		1	7	Female	Yes	GH₵300 to 499 cedis	Co-payment	No	Children	No	Yes	Yes	Yes	Once a week	No					No			Yes	5	2	2	0	5	1	2	2	0	Yes	7	Yes	No	0	Both	No	No	No	No	Yes
80	Female	Widowed	Secondary/technical/vocational	Retired	Public servant	Peri-urban		1	3	Female	No	Below GH₵300 cedis	Co-payment	Yes	Children	No	Yes	No	Yes	No exercise	No					No			Yes	4	2	2	1	2	3	2	1	1	No	20	Yes	No	0	Oral hypoglycemic agents	No	No	No	No	Yes
66	Female	Divorced/Seperated	Junior Secondary School	Retired	Informal sector	Urban		1	3	Female	No	Below GH₵300 cedis	Co-payment	Yes	Children	No	Yes	Yes	Yes	Two to Four times a week	No					No			Yes	4	2	1	0	0	0	3	0	0	Yes	1	Yes	No	1	Oral hypoglycemic agents	No	No	No	Yes	Yes
58	Male	Divorced/Seperated	Secondary/technical/vocational	Not employed	Self-employed	Urban		3	1	Male	Yes	GH₵750 to 999 cedis	Co-payment	Yes	Children	Yes	Yes	Yes	Yes	Not regular/once in a while	No					No			Yes	4	3	4	0	4	3	3	2	1	Yes	3	No	No	0	Oral hypoglycemic agents	Yes	Yes	No	Yes	Yes
67	Male	Married	Tertiary	Retired	Public servant	Peri-urban		4	6	Male	Yes	GH₵1000 and above	Co-payment	Yes	Children	Yes	Yes	Yes	Yes	No exercise	No					No			Yes	5	5	2	0	5	4	3	1	0	Yes	3	Yes	Yes	0	Oral hypoglycemic agents	No	No	No	No	Yes
71	Female	Married	Secondary/technical/vocational	Employed	Self-employed	Urban		2	4	Male	Yes	GH₵500 to 749 cedis	Co-payment	Yes	Spouse	Yes	Yes	Yes	Yes	Not regular/once in a while	No					No			Yes	4	4	3	0	4	2	4	2	1	Sometimes	20	Yes	No	0	Oral hypoglycemic agents	Yes	No	No	No	Yes
66	Female	Widowed	No formal education	Not employed	Self-employed	Urban		1	5	Female	No	Below GH₵300 cedis	Co-payment	No	Relatives	No	Yes	Yes	Yes	No exercise	No					No			Yes	2	1	2	0	1	1	1	3	2	No	2	Yes	No	0	Oral hypoglycemic agents	Yes	Yes	No	No	Yes
61	Female	Widowed	Primary	Not employed	Self-employed	Urban		0	1	Female	No	Below GH₵300 cedis	Co-payment	Yes	Children	Yes	Yes	No	Yes	At least 30 minutes five times a week	No					No			Yes	6	3	4	0	5	4	5	3	0	Sometimes	7	Yes	Yes	0	Oral hypoglycemic agents	No	No	No	No	Yes
68	Female	Married	Primary	Retired	Public servant	Urban		5	3	Female	No	GH₵300 to 499 cedis	Co-payment	No	Children	No	Yes	No	Yes	Two to Four times a week	No					No			Yes	5	2	3	0	4	4	3	1	1	Yes	2	Yes	No	0	Both	No	No	No	No	Yes
53	Female	Married	Primary	Employed	Self-employed	Urban		1	2	Male	Yes	GH₵500 to 749 cedis	Co-payment	Yes	Spouse	Yes	Yes	No	Yes	Not regular/once in a while	No					No			Yes	5	3	4	0	4	4	3	3	0	Yes	3	Yes	No	0	Oral hypoglycemic agents	Yes	Yes	No	No	Yes
62	Female	Married	Junior Secondary School	Employed	Self-employed	Rural		3	1	Male	No	GH₵500 to 749 cedis	Co-payment	Yes	Spouse	Yes	Yes	Yes	Yes	No exercise	Yes	2	1	0	0	No			Yes	4	2	3	2	3	4	3	2	1	Sometimes	5	Yes	No	0	Oral hypoglycemic agents	Yes	No	No	No	Yes
69	Male	Married	Junior Secondary School	Not employed	Self-employed	Rural		7	6	Male	Yes	GH₵500 to 749 cedis	Co-payment	No	Children	No	Yes	Yes	Yes	Two to Four times a week	Yes	20	1	2	0	No			Yes	5	5	2	1	4	4	4	2	1	Sometimes	13	Yes	No	0	Oral hypoglycemic agents	No	No	No	No	Yes
67	Female	Widowed	Junior Secondary School	Employed	Self-employed	Peri-urban		1	4	Female	Yes	GH₵300 to 499 cedis	Co-payment	Yes	Children	Yes	Yes	No	Yes	No exercise	No					No			Yes	3	2	2	0	3	3	4	4	2	Sometimes	5	Yes	Yes	0	Oral hypoglycemic agents	No	No	No	No	Yes
64	Female	Widowed	Junior Secondary School	Retired	Informal sector	Peri-urban		3	2	Male	No	Below GH₵300 cedis	Co-payment	Yes	Children	No	Yes	Yes	Yes	No exercise	No					No			Yes	3	6	2	0	2	0	7	0	0	Sometimes	10	Yes	Yes	0	Both	No	No	No	No	Yes
70	Male	Married	Tertiary	Retired	Public servant	Urban		3	4	Male	No	GH₵1000 and above	Co-payment	No	Spouse	No	Yes	Yes	Yes	Not regular/once in a while	No					No			No	2	1	2	0	1	2	3	2	1	No	2	Yes	No	0	Oral hypoglycemic agents	No	No	No	No	Yes
63	Male	Married	Junior Secondary School	Employed	Self-employed	Urban		2	2	Male	Yes	GH₵1000 and above	Co-payment	No	Spouse	No	Yes	Yes	Yes	Once a week	No					No			Yes	5	4	4	0	4	3	4	3	1	Yes	24	Yes	Yes	0	Oral hypoglycemic agents	No	No	Yes	Yes	Yes
73	Female	Widowed	Junior Secondary School	Not employed	Informal sector	Peri-urban		3	1	Female	Yes	GH₵300 to 499 cedis	Co-payment	No	Relatives	No	Yes	No	Yes	No exercise	No					No			Yes	4	2	3	0	2	2	3	1	0	Yes	3	Yes	Yes	0	Oral hypoglycemic agents	No	No	No	No	Yes
63	Female	Married	Tertiary	Retired	Public servant	Urban		2	3	Male	Yes	GH₵1000 and above	Co-payment	Yes	Spouse	Yes	Yes	Yes	Yes	Not regular/once in a while	No					No			Yes	5	2	3	0	3	4	5	2	0	Yes	3	Yes	Yes	0	Oral hypoglycemic agents	No	No	Yes	No	Yes
54	Female	Married	Tertiary	Employed	Self-employed	Rural		2	3	Male	Yes	GH₵1000 and above	Co-payment	Yes	Spouse	Yes	Yes	Yes	Yes	Not regular/once in a while	No					No			Yes	6	4	4	2	4	4	3	1	1	Yes	1	Yes	Yes	0	Oral hypoglycemic agents	Yes	No	No	No	Yes
62	Male	Married	Secondary/technical/vocational	Employed	Self-employed	Peri-urban		1	4	Male	Yes	GH₵500 to 749 cedis	Co-payment	Yes	Children	Yes	Yes	Yes	Yes	Two to Four times a week	No					No			Yes	7	7	4	0	2	0	7	3	0	Yes	7	Yes	Yes	0	Oral hypoglycemic agents	No	No	No	No	Yes
59	Female	Married	Secondary/technical/vocational	Retired	Public servant	Peri-urban		2	3	Male	Yes	GH₵1000 and above	Co-payment	No	Children	Yes	Yes	Yes	Yes	No exercise	No					No			Yes	6	5	4	1	4	5	5	3	3	Sometimes	10	Yes	Yes	0	Oral hypoglycemic agents	Yes	No	No	No	Yes
44	Male	Married	Junior Secondary School	Employed	Self-employed	Urban		3	3	Male	No	GH₵500 to 749 cedis	Self	Yes	Relatives	Yes	Yes	No	No	Not regular/once in a while	No					No			Yes	2	2	5	0	3	2	2	2	1	No	1	No	No	0	Oral hypoglycemic agents	Yes	Yes	Yes	Yes	Yes
76	Male	Married	Junior Secondary School	Not employed	Self-employed	Urban		2	4	Male	No	Below GH₵300 cedis	Co-payment	Yes	Children	No	No	Yes	Yes	Not regular/once in a while	Yes	1	0	0	0	No			Yes	3	2	0	2	2	2	2	3	0	No	4	Yes	No	0	Oral hypoglycemic agents	Yes	No	No	No	Yes
84	Male	Married	Junior Secondary School	Retired	Public servant	Urban		1	2	Male	No	GH₵1000 and above	Co-payment	Yes	Relatives	Yes	No	Yes	Yes	No exercise	Yes	4	0	30	20	No			Yes	5	3	3	0	4	3	3	3	2	Sometimes	1	Yes	No	0	Oral hypoglycemic agents	No	No	No	No	Yes
61	Female	Married	Secondary/technical/vocational	Retired	Public servant	Urban		1	3	Male	No	GH₵1000 and above	Co-payment	Yes	Spouse	No	Yes	Yes	Yes	At least 30 minutes five times a week	No					No			Yes	6	5	0	0	4	3	2	3	0	Sometimes	5	Yes	No	0	Oral hypoglycemic agents	No	No	No	No	Yes
43	Female	Married	Secondary/technical/vocational	Employed	Self-employed	Urban		3	2	Male	No	GH₵300 to 499 cedis	Co-payment	Yes	Relatives	Yes	Yes	Yes	Yes	No exercise	No					No			Yes	3	2	3	0	2	2	2	3	1	No	12	Yes	No	0	Oral hypoglycemic agents	Yes	Yes	Yes	Yes	No
60	Female	Married	Junior Secondary School	Employed	Self-employed	Urban		2	3	Male	Yes	Below GH₵300 cedis	Co-payment	Yes	Relatives	Yes	Yes	No	No	Not regular/once in a while	Yes	2	1	0	0	No			Yes	3	3	2	0	2	2	3	3	1	No	2	Yes	No	0	Oral hypoglycemic agents	No	No	No	No	Yes
63	Female	Married	No formal education	Employed	Self-employed	Urban		1	1	Male	Yes	Below GH₵300 cedis	Co-payment	Yes	Spouse	No	Yes	Yes	Yes	Not regular/once in a while	No					No			Yes	3	3	2	0	2	2	3	3	2	Sometimes	20	Yes	No	0	Oral hypoglycemic agents	No	No	No	No	Yes
67	Female	Married	Primary	Employed	Self-employed	Urban		2	2	Male	Yes	GH₵1000 and above	Co-payment	Yes	Children	No	No	No	Yes	No exercise	No					No			Yes	4	4	4	0	3	4	2	3	0	Yes	2	Yes	No	0	Oral hypoglycemic agents	Yes	Yes	No	No	Yes
89	Female	Widowed	No formal education	Employed	Self-employed	Urban		4	4	Female	No	Below GH₵300 cedis	Co-payment	Yes	Children	No	Yes	Yes	Yes	At least 30 minutes five times a week	No					No			Yes	3	2	2	1	3	3	2	3	1	Sometimes	25	Yes	No	0	Oral hypoglycemic agents	No	No	No	No	Yes
66	Male	Married	Primary	Employed	Self-employed	Urban		1	1	Female	Yes	Below GH₵300 cedis	Co-payment	Yes	Spouse	No	Yes	No	No	Two to Four times a week	No					No			Yes	2	3	2	0	2	1	2	2	2	Sometimes	6	Yes	Yes	0	Oral hypoglycemic agents	Yes	Yes	Yes	Yes	No
56	Female	Married	Primary	Employed	Self-employed	Urban		1	5	Male	Yes	GH₵500 to 749 cedis	Self	Yes	Children	Yes	Yes	Yes	Yes	Not regular/once in a while	No					No			Yes	3	2	0	1	2	2	2	2	0	No	10	Yes	Yes	0	Oral hypoglycemic agents	No	No	No	No	Yes
38	Female	Married	Secondary/technical/vocational	Employed	Self-employed	Urban		2	2	Male	No	Below GH₵300 cedis	Co-payment	Yes	Spouse	No	Yes	Yes	Yes	Not regular/once in a while	No					No			Yes	5	2	3	0	2	2	3	1	0	Sometimes	2	Yes	No	0	Oral hypoglycemic agents	Yes	No	No	No	Yes
67	Female	Married	No formal education	Not employed	Self-employed	Urban		0	5	Female	Yes	Below GH₵300 cedis	Self	Yes	Children	No	Yes	Yes	Yes	No exercise	No					No			Yes	3	2	3	0	2	3	2	1	2	Sometimes	5	Yes	No	0	Oral hypoglycemic agents	Yes	No	No	No	Yes
44	Female	Married	Junior Secondary School	Employed	Self-employed	Urban		3	3	Male	Yes	GH₵500 to 749 cedis	Self	Yes	Children	No	Yes	Yes	Yes	Not regular/once in a while	No					No			Yes	5	2	2	1	3	2	1	2	0	Sometimes	4	Yes	No	0	Oral hypoglycemic agents	No	Yes	No	No	Yes
68	Male	Widowed	Junior Secondary School	Employed	Self-employed	Urban		0	2	Female	No	Below GH₵300 cedis	Co-payment	Yes	Children	No	Yes	Yes	Yes	Not regular/once in a while	No					No			Yes	3	2	2	1	2	2	1	2	1	Sometimes	7	Yes	No	0	Oral hypoglycemic agents	No	No	No	No	Yes
54	Female	Divorced/Seperated	Secondary/technical/vocational	Employed	Self-employed	Urban		0	3	Female	Yes	Below GH₵300 cedis	Self	Yes	Children	Yes	Yes	Yes	Yes	Not regular/once in a while	No					No			Yes	2	2	1	0	2	2	2	3	1	Sometimes	6	No	No	0	Oral hypoglycemic agents	Yes	No	Yes	No	Yes
72	Female	Widowed	Tertiary	Retired	Public servant	Urban		1	4	Female	Yes	GH₵1000 and above	Self	Yes	Children	Yes	No	No	No	Not regular/once in a while	No					No			Yes	3	3	2	0	2	2	2	2	1	No	20	No	No	0	Oral hypoglycemic agents	No	No	No	No	Yes
59	Female	Widowed	Secondary/technical/vocational	Not employed	Self-employed	Urban		0	2	Female	No	Below GH₵300 cedis	Co-payment	Yes	Children	Yes	Yes	Yes	Yes	Not regular/once in a while	No					No			No	3	2	2	0	3	2	2	1	2	Sometimes	1	Yes	No	0	Oral hypoglycemic agents	No	No	No	No	Yes
60	Female	Married	Tertiary	Employed	Public servant	Peri-urban		1	2	Female	Yes	GH₵1000 and above	Co-payment	Yes	Children	No	Yes	No	Yes	At least 30 minutes five times a week	No					No			Yes	4	4	3	0	3	4	3	1	1	Sometimes	4	Yes	Yes	0	Oral hypoglycemic agents	Yes	Yes	No	Yes	Yes
63	Female	Widowed	Tertiary	Retired	Public servant	Peri-urban		0	2	Female	Yes	GH₵500 to 749 cedis	Co-payment	No	Children	Yes	Yes	Yes	Yes	No exercise	No					No			Yes	5	4	4	0	5	4	5	1	1	Yes	3	No	Yes	0	Oral hypoglycemic agents	No	No	No	No	Yes
57	Female	Married	Tertiary	Employed	Public servant	Urban		2	3	Female	Yes	GH₵750 to 999 cedis	Co-payment	Yes	Children	Yes	Yes	Yes	Yes	At least 30 minutes five times a week	No					No			Yes	6	5	5	0	5	4	5	1	1	Yes	10	Yes	Yes	0	Oral hypoglycemic agents	No	No	No	No	Yes
71	Male	Married	Secondary/technical/vocational	Not employed	Informal sector	Urban		3	3	Male	No	Below GH₵300 cedis	Co-payment	Yes	Children	Yes	No	Yes	Yes	No exercise	No					No			Yes	4	4	1	6	4	4	2	4	1	Yes	1	Yes	No	0	Oral hypoglycemic agents	No	No	No	No	Yes
70	Female	Married	Junior Secondary School	Employed	Self-employed	Rural		0	1	Female	No	Below GH₵300 cedis	Co-payment	Yes	Children	Yes	Yes	Yes	Yes	Not regular/once in a while	Yes	1	1	0	0	No			Yes	4	2	1	1	3	3	3	3	2	Sometimes	15	Yes	No	0	Oral hypoglycemic agents	No	No	No	No	Yes
47	Male	Married	Junior Secondary School	Employed	Self-employed	Urban		3	3	Male	No	GH₵750 to 999 cedis	Co-payment	Yes	Spouse	No	Yes	Yes	Yes	Not regular/once in a while	No					No			Yes	5	0	1	7	6	3	3	2	0	Yes	15	No	Yes	0	Both	Yes	No	Yes	No	Yes
71	Female	Divorced/Seperated	Junior Secondary School	Retired	Public servant	Peri-urban		1	5	Female	No	Below GH₵300 cedis	Co-payment	Yes	Children	Yes	Yes	Yes	Yes	No exercise	No					No			Yes	4	7	2	0	2	2	7	3	0	Yes	10	Yes	No	0	Oral hypoglycemic agents	No	No	No	No	No
59	Male	Widowed	Junior Secondary School	Not employed	Informal sector	Peri-urban		3	1	Female	Yes	Below GH₵300 cedis	Co-payment	Yes	Relatives	No	Yes	Yes	Yes	At least 30 minutes five times a week	No					No			Yes	0	1	1	1	2	1	2	1	2	No	7	Yes	No	1	Oral hypoglycemic agents	Yes	No	No	Yes	Yes
72	Female	Widowed	Primary	Not employed	Self-employed	Urban		1	2	Female	No	Below GH₵300 cedis	NHIS	Yes	Children	Yes	Yes	Yes	Yes	Not regular/once in a while	No					No			Yes	7	6	4	2	2	7	2	6	1	Yes	15	Yes	Yes	0	Oral hypoglycemic agents	No	No	No	No	Yes
67	Male	Married	Tertiary	Retired	Public servant	Urban		2	2	Male	Yes	GH₵1000 and above	Co-payment	No	Relatives	Yes	No	Yes	Yes	Not regular/once in a while	No					No			Yes	6	6	6	0	6	6	6	6	0	Yes	17	Yes	No	0	Both	No	No	No	No	Yes
31	Female	Single	Secondary/technical/vocational	Employed	Informal sector	Urban		0	3	Female	Yes	Below GH₵300 cedis	Self	No	Children	No	Yes	Yes	Yes	No exercise	No					No			Yes	6	6	5	1	6	4	4	4	0	Yes	7	Yes	No	0	Oral hypoglycemic agents	Yes	No	No	No	Yes
67	Male	Married	Tertiary	Employed	Self-employed	Urban		1	2	Male	Yes	GH₵1000 and above	Co-payment	Yes	Relatives	No	Yes	Yes	Yes	Not regular/once in a while	Yes	4	3	0	0	No			Yes	5	5	5	1	5	4	5	5	1	Yes	10	Yes	No	0	Oral hypoglycemic agents	No	No	No	No	Yes
55	Female	Married	Junior Secondary School	Employed	Self-employed	Rural		2	3	Male	Yes	Below GH₵300 cedis	Co-payment	Yes	Relatives	No	Yes	Yes	Yes	Two to Four times a week	No					No			Yes	5	6	6	1	6	5	5	5	1	Yes	8	Yes	Yes	0	Oral hypoglycemic agents	No	No	No	No	Yes
61	Female	Married	Tertiary	Retired	Public servant	Urban		1	3	Male	Yes	GH₵1000 and above	Self	Yes	Relatives	Yes	Yes	Yes	Yes	At least 30 minutes five times a week	No					No			Yes	7	7	6	0	6	7	4	6	1	Yes	7	Yes	No	0	Oral hypoglycemic agents	Yes	Yes	Yes	No	Yes
72	Female	Married	No formal education	Not employed	Self-employed	Urban		1	2	Male	Yes	Below GH₵300 cedis	Co-payment	Yes	Relatives	Yes	Yes	Yes	Yes	Not regular/once in a while	No					No			Yes	6	5	4	1	5	6	5	5	1	Yes	20	Yes	No	0	Oral hypoglycemic agents	No	No	Yes	No	Yes
56	Female	Married	Primary	Employed	Self-employed	Urban		4	4	Male	Yes	Below GH₵300 cedis	Co-payment	Yes	Children	No	Yes	Yes	Yes	Not regular/once in a while	No					No			Yes	6	5	6	1	5	6	6	3	0	Yes	10	Yes	No	0	Oral hypoglycemic agents	Yes	No	No	No	Yes
77	Female	Widowed	Junior Secondary School	Employed	Self-employed	Rural		2	2	Male	Yes	Below GH₵300 cedis	Co-payment	No	Children	No	No	Yes	Yes	Not regular/once in a while	No					No			Yes	5	5	5	0	5	5	6	5	1	Yes	4	No	No	0	Oral hypoglycemic agents	No	No	No	No	Yes
72	Female	Widowed	Junior Secondary School	Retired	Public servant	Urban		2	3	Male	No	Below GH₵300 cedis	Co-payment	Yes	Children	No	Yes	Yes	Yes	Not regular/once in a while	No					No			Yes	5	5	5	0	5	4	5	5	1	Yes	4	Yes	Yes	0	Oral hypoglycemic agents	No	No	No	No	Yes
58	Female	Widowed	Junior Secondary School	Employed	Public servant	Urban		0	1	Female	No	GH₵500 to 749 cedis	Co-payment	Yes	Children	No	Yes	Yes	Yes	Not regular/once in a while	Yes	3	1	0	0	No			Yes	5	5	6	0	6	5	6	5	1	Yes	5	No	Yes	0	Oral hypoglycemic agents	Yes	No	No	No	Yes
43	Female	Married	Junior Secondary School	Employed	Self-employed	Urban		4	3	Male	Yes	GH₵300 to 499 cedis	Co-payment	No	Children	Yes	Yes	No	Yes	No exercise	No					No			Yes	4	1	4	0	3	3	5	2	2	Yes	3	No	Yes	0	Insulin	No	No	No	No	Yes
69	Female	Widowed	Secondary/technical/vocational	Retired	Informal sector	Peri-urban		5	5	Female	Yes	Below GH₵300 cedis	Co-payment	Yes	Children	No	No	Yes	Yes	No exercise	No					No			Yes	5	2	3	0	2	4	1	1	1	No	12	Yes	No	1	Insulin	Yes	No	No	No	Yes
65	Female	Married	Secondary/technical/vocational	Not employed	Self-employed	Peri-urban		2	3	Female	Yes	GH₵500 to 749 cedis	Self	No	Children	No	Yes	Yes	Yes	Not regular/once in a while	No					No			Yes	6	3	3	0	2	3	4	1	0	Yes	13	Yes	Yes	0	Oral hypoglycemic agents	No	No	Yes	No	Yes
61	Female	Widowed	Secondary/technical/vocational	Employed	Self-employed	Rural		1	2	Female	Yes	GH₵500 to 749 cedis	Co-payment	No	Spouse	Yes	Yes	No	Yes	Two to Four times a week	No					No			Yes	5	4	4	0	3	3	5	2	2	Yes	3	Yes	Yes	0	Oral hypoglycemic agents	No	No	Yes	No	Yes
60	Female	Married	Primary	Not employed	Self-employed	Urban		1	2	Male	Yes	Below GH₵300 cedis	Co-payment	Yes	Children	Yes	Yes	No	No	Once a week	Yes	2	1	1	1	No			Yes	1	2	2	0	2	0	3	0	0	No	0	Yes	No	0	Insulin	No	No	No	No	Yes
45	Male	Single	Tertiary	Employed	Public servant	Urban		1	1	Male	No	Below GH₵300 cedis	Co-payment	Yes	Relatives	No	Yes	Yes	Yes	At least 30 minutes five times a week	No					No			No	6	6	6	0	6	6	5	4	6	Yes	1	Yes	No	0	Oral hypoglycemic agents	No	No	No	No	Yes
54	Female	Single	Junior Secondary School	Not employed	Self-employed	Urban		0	1	Female	Yes	Below GH₵300 cedis	Co-payment	Yes	Relatives	Yes	Yes	Yes	Yes	Not regular/once in a while	No					No			Yes	5	5	5	1	5	5	3	5	0	Yes	4	Yes	Yes	0	Oral hypoglycemic agents	No	No	No	No	Yes
47	Female	Married	Junior Secondary School	Employed	Self-employed	Urban		2	1	Male	No	Below GH₵300 cedis	Co-payment	Yes	Children	Yes	Yes	Yes	Yes	Not regular/once in a while	No					No			Yes	4	4	4	1	5	5	5	3	0	Yes	16	No	No	0	Both	No	No	No	No	Yes
42	Female	Divorced/Seperated	Junior Secondary School	Employed	Self-employed	Urban		1	2	Female	No	Below GH₵300 cedis	Co-payment	Yes	Children	No	Yes	Yes	Yes	Not regular/once in a while	No					No			Yes	6	6	3	0	3	3	3	3	3	Yes	1	Yes	No	0	Insulin	No	No	No	No	Yes
47	Female	Married	Junior Secondary School	Employed	Self-employed	Rural		1	2	Male	Yes	GH₵500 to 749 cedis	Co-payment	No	Spouse	No	Yes	Yes	Yes	No exercise	No					No			Yes	5	5	5	1	5	5	4	1	2	Yes	15	Yes	Yes	0	Oral hypoglycemic agents	No	Yes	Yes	No	Yes
63	Female	Married	Tertiary	Retired	Self-employed	Urban		3	3	Male	No	GH₵1000 and above	NHIS	Yes	Spouse	Yes	Yes	Yes	Yes	Not regular/once in a while	No					No			Yes	6	6	5	1	5	5	5	4	1	Yes	2	Yes	No	0	Oral hypoglycemic agents	Yes	No	No	No	Yes
71	Female	Widowed	Secondary/technical/vocational	Not employed	Self-employed	Peri-urban		3	5	Male	Yes	Below GH₵300 cedis	Co-payment	Yes	Children	Yes	Yes	Yes	Yes	No exercise	No					No			Yes	5	6	2	0	1	5	3	3	0	Sometimes	26	Yes	Yes	0	Oral hypoglycemic agents	No	No	No	No	Yes
34	Male	Divorced/Seperated	Secondary/technical/vocational	Employed	Self-employed	Rural		1	0	Male	No	GH₵750 to 999 cedis	Co-payment	Yes	Relatives	Yes	Yes	Yes	Yes	At least 30 minutes five times a week	No					No			Yes	6	7	6	1	6	6	6	6	2	Yes	9	No	No	0	Oral hypoglycemic agents	Yes	No	No	No	Yes
61	Female	Married	Junior Secondary School	Employed	Self-employed	Urban		2	1	Male	Yes	GH₵750 to 999 cedis	Co-payment	Yes	Spouse	No	Yes	Yes	Yes	No exercise	No					No			Yes	6	4	5	0	5	2	4	1	1	Yes	2	No	Yes	0	Oral hypoglycemic agents	Yes	No	No	No	Yes
50	Male	Married	Secondary/technical/vocational	Employed	Public servant	Peri-urban		2	3	Male	Yes	GH₵1000 and above	Co-payment	Yes	Spouse	Yes	Yes	Yes	Yes	At least 30 minutes five times a week	No					No			Yes	6	2	4	0	3	1	4	2	2	Yes	7	No	No	0	Oral hypoglycemic agents	No	No	No	Yes	Yes
50	Female	Married	Primary	Employed	Self-employed	Peri-urban		2	1	Female	No	GH₵500 to 749 cedis	Co-payment	Yes	Children	No	Yes	Yes	Yes	No exercise	No					No			Yes	3	2	2	0	2	3	2	1	0	No	3	Yes	Yes	0	Oral hypoglycemic agents	Yes	Yes	Yes	No	Yes
67	Female	Married	Secondary/technical/vocational	Retired	Informal sector	Urban		2	4	Female	No	GH₵300 to 499 cedis	Co-payment	No	Children	No	Yes	Yes	Yes	No exercise	No					No			Yes	6	4	5	0	4	3	5	1	1	Yes	7	Yes	Yes	0	Oral hypoglycemic agents	No	No	No	No	Yes
38	Female	Married	Primary	Employed	Self-employed	Urban		3	2	Male	Yes	GH₵750 to 999 cedis	Co-payment	Yes	Spouse	No	Yes	Yes	Yes	No exercise	No					No			Yes	4	2	2	0	3	3	3	2	0	Sometimes	4	Yes	Yes	0	Oral hypoglycemic agents	Yes	Yes	Yes	Yes	Yes
73	Female	Married	Tertiary	Retired	Public servant	Urban		3	5	Male	Yes	GH₵300 to 499 cedis	Co-payment	No	Children	Yes	Yes	Yes	Yes	No exercise	No					No			Yes	5	4	4	0	5	3	4	1	0	Yes	9	Yes	Yes	1	Oral hypoglycemic agents	No	No	No	No	Yes
73	Male	Married	Tertiary	Retired	Public servant	Urban		2	2	Male	Yes	GH₵1000 and above	Co-payment	Yes	Spouse	Yes	Yes	No	Yes	No exercise	No					No			Yes	7	7	5	0	3	4	5	2	0	Yes	25	Yes	No	0	Oral hypoglycemic agents	No	No	No	No	Yes
57	Female	Married	Tertiary	Employed	Public servant	Peri-urban		2	2	Female	Yes	GH₵1000 and above	Co-payment	Yes	Children	Yes	Yes	Yes	Yes	No exercise	No					No			Yes	4	3	3	1	2	4	2	1	0	Sometimes	19	Yes	Yes	0	Insulin	Yes	No	No	No	Yes
41	Female	Married	Secondary/technical/vocational	Employed	Self-employed	Peri-urban		3	3	Male	No	GH₵1000 and above	Co-payment	Yes	Relatives	No	Yes	Yes	No	No exercise	No					No			Yes	6	6	5	0	6	5	4	1	0	Yes	1	No	No	0	Insulin	No	No	No	No	Yes
32	Female	Married	Secondary/technical/vocational	Employed	Public servant	Peri-urban		1	1	Male	No	GH₵1000 and above	Co-payment	Yes	Spouse	Yes	Yes	Yes	No	At least 30 minutes five times a week	No					No			Yes	7	7	6	0	6	5	5	1	0	Yes	1	No	No	0	Oral hypoglycemic agents	No	No	No	No	Yes
64	Female	Married	Secondary/technical/vocational	Not employed	Self-employed	Urban		1	2	Male	Yes	GH₵300 to 499 cedis	Self	Yes	Spouse	Yes	Yes	No	Yes	Not regular/once in a while	No					No			Yes	4	3	3	0	0	3	3	4	0	No	2	Yes	Yes	0	Oral hypoglycemic agents	Yes	Yes	Yes	No	Yes
62	Female	Widowed	No formal education	Not employed	Informal sector	Urban		0	5	Female	No	Below GH₵300 cedis	Co-payment	Yes	Children	No	Yes	No	Yes	At least 30 minutes five times a week	No					No			Yes	5	4	0	3	2	3	3	4	3	Yes	10	Yes	No	0	Oral hypoglycemic agents	No	No	No	No	Yes
50	Female	Married	Tertiary	Employed	Public servant	Urban		1	3	Male	Yes	GH₵1000 and above	Co-payment	Yes	Relatives	Yes	No	No	No	Not regular/once in a while	No					No			Yes	6	7	6	1	6	6	6	6	1	Yes	6	Yes	No	0	Oral hypoglycemic agents	No	No	No	No	Yes
59	Female	Married	Tertiary	Employed	Self-employed	Urban		0	2	Female	Yes	GH₵1000 and above	Co-payment	Yes	Relatives	Yes	Yes	Yes	Yes	Not regular/once in a while	No					No			Yes	6	6	6	1	5	5	5	5	0	Yes	1	Yes	Yes	0	Oral hypoglycemic agents	No	No	No	No	Yes
69	Male	Married	Junior Secondary School	Employed	Self-employed	Rural		6	9	Male	No	GH₵1000 and above	Co-payment	Yes	Spouse	No	Yes	Yes	Yes	At least 30 minutes five times a week	Yes	39	1	1	0	No			Yes	4	3	4	3	0	3	4	6	4	Sometimes	14	Yes	No	0	Oral hypoglycemic agents	No	No	No	No	No
67	Female	Widowed	Junior Secondary School	Not employed	Self-employed	Urban		3	3	Male	Yes	Below GH₵300 cedis	Co-payment	Yes	Children	Yes	Yes	Yes	Yes	Not regular/once in a while	No					No			Yes	6	6	5	0	6	5	6	6	0	Yes	20	Yes	No	0	Both	Yes	No	No	No	Yes
46	Female	Married	Junior Secondary School	Employed	Self-employed	Urban		3	3	Male	Yes	GH₵300 to 499 cedis	Co-payment	Yes	Spouse	Yes	No	Yes	Yes	Not regular/once in a while	No					No			Yes	6	6	6	1	6	6	5	5	5	Yes	5	Yes	No	0	Both	No	No	No	No	Yes
56	Female	Married	Junior Secondary School	Not employed	Self-employed	Urban		2	4	Male	Yes	Below GH₵300 cedis	Co-payment	Yes	Relatives	No	Yes	Yes	Yes	No exercise	No					No			Yes	4	5	3	1	5	5	5	4	4	Sometimes	20	Yes	Yes	0	Oral hypoglycemic agents	Yes	Yes	No	Yes	Yes
67	Female	Widowed	Primary	Employed	Self-employed	Urban		1	4	Female	No	GH₵1000 and above	Co-payment	Yes	Children	No	No	Yes	Yes	At least 30 minutes five times a week	Yes	8	1	20	0	No			Yes	6	5	5	1	5	5	5	3	1	Sometimes	5	Yes	No	0	Oral hypoglycemic agents	No	No	No	No	Yes
71	Male	Married	Secondary/technical/vocational	Retired	Public servant	Urban		5	1	Male	No	GH₵1000 and above	Co-payment	No	Children	Yes	Yes	Yes	Yes	No exercise	No					No			Yes	4	1	3	0	1	2	4	0	1	Yes	10	Yes	Yes	0	Oral hypoglycemic agents	No	No	No	Yes	Yes
49	Female	Widowed	Junior Secondary School	Employed	Self-employed	Urban		0	1	Female	No	Below GH₵300 cedis	Co-payment	Yes	Children	No	Yes	Yes	Yes	Not regular/once in a while	No					No			Yes	5	6	6	0	6	6	6	6	5	Yes	1	Yes	No	0	Oral hypoglycemic agents	No	No	No	No	Yes
62	Male	Married	Junior Secondary School	Retired	Public servant	Rural		1	4	Male	No	GH₵1000 and above	Co-payment	Yes	Relatives	No	Yes	No	No	Not regular/once in a while	No					No			Yes	6	6	6	0	6	6	6	5	2	Sometimes	3	Yes	No	0	Oral hypoglycemic agents	No	No	No	No	Yes
81	Male	Married	Tertiary	Retired	Public servant	Urban		2	3	Male	No	GH₵750 to 999 cedis	Co-payment	Yes	Relatives	Yes	Yes	Yes	Yes	At least 30 minutes five times a week	No					No			Yes	6	6	6	0	5	6	6	6	2	Yes	14	Yes	No	0	Oral hypoglycemic agents	No	No	No	No	Yes
84	Female	Widowed	No formal education	Not employed	Self-employed	Urban		2	3	Male	Yes	Below GH₵300 cedis	Co-payment	Yes	Children	No	No	Yes	Yes	No exercise	No					No			Yes	6	6	6	0	6	6	6	6	1	Yes	30	Yes	Yes	1	Oral hypoglycemic agents	Yes	No	No	No	Yes
50	Male	Married	Junior Secondary School	Employed	Self-employed	Rural		1	2	Male	No	GH₵500 to 749 cedis	Co-payment	Yes	Children	No	Yes	No	Yes	No exercise	No					No			Yes	3	2	2	0	4	3	3	3	1	No	3	Yes	No	0	Both	Yes	Yes	Yes	Yes	No
45	Female	Married	Tertiary	Employed	Public servant	Urban		2	1	Male	Yes	GH₵1000 and above	Co-payment	Yes	Spouse	Yes	Yes	No	Yes	No exercise	No					No			Yes	4	3	3	0	3	3	3	2	0	No	3	No	No	0	Both	Yes	Yes	Yes	No	No
55	Female	Married	Tertiary	Employed	Public servant	Rural		1	1	Male	Yes	GH₵1000 and above	Co-payment	Yes	Spouse	No	No	Yes	Yes	No exercise	No					No			Yes	5	5	3	0	3	2	2	2	0	Yes	5	Yes	Yes	0	Insulin	No	No	No	No	Yes
81	Female	Married	Junior Secondary School	Retired	Self-employed	Peri-urban		1	2	Male	Yes	Below GH₵300 cedis	Co-payment	Yes	Spouse	No	Yes	Yes	Yes	No exercise	No					No			Yes	6	3	3	0	5	3	4	2	0	Yes	28	Yes	Yes	0	Oral hypoglycemic agents	No	No	No	No	Yes
76	Female	Married	No formal education	Not employed	Self-employed	Urban		2	5	Male	Yes	GH₵300 to 499 cedis	Co-payment	Yes	Spouse	No	Yes	No	Yes	No exercise	No					No			Yes	4	1	2	0	4	4	2	3	2	Sometimes	3	Yes	Yes	0	Oral hypoglycemic agents	Yes	Yes	No	No	Yes
63	Female	Married	Tertiary	Not employed	Self-employed	Urban		2	3	Male	No	GH₵500 to 749 cedis	Self	Yes	Spouse	Yes	Yes	Yes	Yes	No exercise	No					No			Yes	4	2	3	1	4	3	3	2	1	Sometimes	2	Yes	Yes	0	Oral hypoglycemic agents	Yes	Yes	Yes	No	Yes
50	Female	Married	Junior Secondary School	Employed	Self-employed	Urban		2	3	Male	Yes	GH₵750 to 999 cedis	Co-payment	Yes	Spouse	No	Yes	Yes	Yes	No exercise	No					No			Yes	5	3	4	2	2	3	4	1	1	Yes	20	No	Yes	0	Oral hypoglycemic agents	No	No	No	No	Yes
42	Female	Married	Primary	Employed	Public servant	Rural		1	2	Male	Yes	GH₵500 to 749 cedis	Co-payment	No	Spouse	Yes	Yes	Yes	Yes	Two to Four times a week	No					No			Yes	5	3	3	1	5	4	3	1	3	Sometimes	14	No	No	0	Oral hypoglycemic agents	Yes	Yes	No	No	Yes
59	Female	Married	Junior Secondary School	Employed	Public servant	Peri-urban		2	2	Female	Yes	GH₵500 to 749 cedis	Co-payment	No	Children	No	Yes	Yes	Yes	Two to Four times a week	No					No			Yes	2	2	2	0	1	4	2	4	1	No	3	Yes	No	0	Oral hypoglycemic agents	No	Yes	No	No	Yes
67	Male	Married	Tertiary	Retired	Public servant	Urban		2	3	Male	Yes	GH₵1000 and above	Co-payment	Yes	Spouse	Yes	Yes	Yes	Yes	At least 30 minutes five times a week	No					No			Yes	6	5	6	0	6	5	5	2	0	Yes	4	Yes	Yes	0	Oral hypoglycemic agents	No	No	No	No	Yes
71	Female	Married	Tertiary	Retired	Public servant	Urban		2	4	Male	Yes	Below GH₵300 cedis	Co-payment	No	Children	Yes	No	Yes	Yes	No exercise	No					No			Yes	6	6	6	0	5	4	5	2	1	Yes	10	Yes	Yes	1	Insulin	Yes	No	No	Yes	No
69	Male	Married	Tertiary	Retired	Public servant	Peri-urban		1	0	Male	Yes	GH₵1000 and above	Co-payment	No	Spouse	Yes	Yes	Yes	Yes	Not regular/once in a while	No					No			Yes	3	1	2	0	1	3	2	1	0	No	8	Yes	Yes	0	Oral hypoglycemic agents	No	No	No	No	Yes
72	Male	Married	Junior Secondary School	Not employed	Self-employed	Urban		2	1	Male	Yes	GH₵300 to 499 cedis	Co-payment	Yes	Spouse	Yes	Yes	No	Yes	Not regular/once in a while	No					No			Yes	4	3	3	1	2	3	2	1	1	Sometimes	15	Yes	Yes	0	Oral hypoglycemic agents	Yes	No	No	No	Yes
76	Male	Married	Primary	Retired	Self-employed	Peri-urban		4	5	Male	Yes	GH₵1000 and above	Co-payment	No	Children	Yes	Yes	Yes	Yes	No exercise	No					No			Yes	7	7	5	1	6	2	4	1	1	Yes	9	Yes	Yes	0	Oral hypoglycemic agents	No	No	No	No	No
53	Male	Married	Tertiary	Employed	Informal sector	Urban		2	1	Male	Yes	GH₵1000 and above	Co-payment	Yes	Spouse	Yes	Yes	Yes	Yes	Not regular/once in a while	Yes	10	1	0	0	No			Yes	5	2	3	0	3	2	4	1	1	Sometimes	4	Yes	No	0	Oral hypoglycemic agents	Yes	No	No	No	Yes
59	Female	Married	Junior Secondary School	Employed	Self-employed	Urban		1	1	Male	Yes	GH₵750 to 999 cedis	Co-payment	No	Spouse	No	Yes	No	Yes	Two to Four times a week	No					No			Yes	4	3	2	0	5	3	2	2	1	Yes	10	Yes	Yes	0	Oral hypoglycemic agents	Yes	Yes	Yes	No	Yes
64	Female	Married	Tertiary	Employed	Self-employed	Urban		6	7	Male	Yes	Below GH₵300 cedis	Co-payment	No	Relatives	Yes	Yes	Yes	Yes	No exercise	No					No			Yes	4	1	2	0	1	1	1	1	1	No	2	Yes	Yes	1	Oral hypoglycemic agents	Yes	Yes	No	No	Yes
56	Female	Married	Secondary/technical/vocational	Retired	Public servant	Urban		2	3	Male	Yes	GH₵750 to 999 cedis	Co-payment	No	Relatives	No	Yes	Yes	Yes	Once a week	No					No			Yes	5	4	5	0	5	5	5	0	0	Yes	6	No	Yes	0	Oral hypoglycemic agents	Yes	No	Yes	No	Yes
65	Female	Married	No formal education	Not employed	Self-employed	Rural		3	2	Male	No	Below GH₵300 cedis	Co-payment	No	Spouse	No	Yes	Yes	Yes	Not regular/once in a while	No					No			Yes	6	6	6	0	6	6	5	5	1	Sometimes	10	Yes	No	0	Oral hypoglycemic agents	No	No	No	No	Yes
57	Female	Divorced/Seperated	Tertiary	Employed	Public servant	Urban		0	2	Female	No	GH₵1000 and above	NHIS	Yes	Children	Yes	Yes	Yes	Yes	No exercise	No					No			Yes	3	3	3	0	5	4	4	4	2	Sometimes	15	Yes	Yes	0	Both	No	No	No	No	Yes
50	Female	Married	Secondary/technical/vocational	Employed	Public servant	Urban		3	3	Male	Yes	GH₵1000 and above	Self	Yes	Relatives	Yes	Yes	No	No	Not regular/once in a while	No					No			Yes	6	6	6	1	5	5	4	3	2	Yes	3	Yes	Yes	0	Oral hypoglycemic agents	Yes	No	No	No	Yes
80	Female	Married	Junior Secondary School	Not employed	Self-employed	Urban		2	2	Male	Yes	Below GH₵300 cedis	Relatives	Yes	Children	Yes	Yes	Yes	Yes	No exercise	No					No			Yes	6	4	4	0	5	4	5	1	2	Yes	12	No	Yes	0	Oral hypoglycemic agents	Yes	Yes	No	Yes	Yes
62	Female	Married	Secondary/technical/vocational	Not employed	Informal sector	Urban		2	3	Female	Yes	GH₵300 to 499 cedis	Co-payment	Yes	Children	Yes	Yes	Yes	Yes	No exercise	No					No			Yes	6	5	4	0	4	3	4	1	0	Yes	12	Yes	No	1	Oral hypoglycemic agents	No	No	No	No	Yes
55	Female	Married	Secondary/technical/vocational	Employed	Self-employed	Peri-urban		3	3	Male	No	GH₵500 to 749 cedis	Co-payment	Yes	Spouse	No	Yes	Yes	Yes	No exercise	No					No			Yes	4	2	3	0	1	3	4	2	2	Yes	5	Yes	Yes	1	Oral hypoglycemic agents	No	No	Yes	No	Yes
58	Female	Married	Junior Secondary School	Not employed	Self-employed	Rural		4	3	Male	Yes	GH₵300 to 499 cedis	NHIS	Yes	Spouse	Yes	Yes	Yes	Yes	Two to Four times a week	No					No			Yes	2	3	1	1	4	2	2	2	2	No	7	Yes	No	0	Oral hypoglycemic agents	No	No	No	No	Yes
51	Male	Married	Junior Secondary School	Employed	Self-employed	Urban		7	3	Male	No	GH₵300 to 499 cedis	Self	Yes	Spouse	No	Yes	Yes	Yes	No exercise	No					No			Yes	3	2	3	2	2	3	3	3	2	Sometimes	16	Yes	No	0	Oral hypoglycemic agents	No	No	No	No	Yes
58	Male	Married	Secondary/technical/vocational	Not employed	Informal sector	Peri-urban		2	2	Male	Yes	GH₵300 to 499 cedis	NHIS	Yes	Spouse	No	Yes	Yes	No	Not regular/once in a while	No					No			Yes	1	2	2	0	5	1	1	1	2	No	13	Yes	No	0	Oral hypoglycemic agents	No	No	No	No	Yes
85	Female	Widowed	No formal education	Not employed	N/A	Peri-urban		4	3	Male	Yes	Below GH₵300 cedis	NHIS	Yes	Children	No	Yes	Yes	Yes	No exercise	No					No			No	5	5	1	0	4	3	4	1	1	Yes	15	No	No	0	Oral hypoglycemic agents	No	No	No	No	Yes
50	Male	Married	Tertiary	Employed	Public servant	Urban		2	2	Male	Yes	GH₵1000 and above	Self	Yes	Spouse	Yes	Yes	Yes	Yes	Not regular/once in a while	No					No			Yes	3	2	4	0	6	3	4	2	1	Sometimes	15	Yes	No	0	Oral hypoglycemic agents	Yes	No	No	Yes	Yes
34	Female	Married	Secondary/technical/vocational	Not employed	Self-employed	Rural		1	2	Male	Yes	Below GH₵300 cedis	Self	Yes	Spouse	Yes	Yes	No	Yes	No exercise	No					No			Yes	2	2	4	0	6	2	2	3	2	No	5	Yes	No	0	Insulin	No	No	No	Yes	Yes
60	Female	Widowed	Secondary/technical/vocational	Employed	Informal sector	Urban		2	3	Female	Yes	GH₵500 to 749 cedis	NHIS	Yes	Children	No	Yes	Yes	Yes	Once a week	No					No			Yes	4	3	3	0	5	2	3	1	1	Sometimes	4	Yes	No	0	Oral hypoglycemic agents	No	No	No	Yes	Yes
55	Female	Married	Primary	Not employed	Informal sector	Rural		1	1	Male	Yes	GH₵300 to 499 cedis	Co-payment	Yes	Children	No	Yes	Yes	Yes	At least 30 minutes five times a week	No					No			Yes	7	3	4	1	3	3	6	3	1	Sometimes	7	Yes	No	0	Oral hypoglycemic agents	No	No	No	No	Yes
56	Female	Married	No formal education	Employed	Self-employed	Urban		2	7	Male	Yes	GH₵300 to 499 cedis	NHIS	Yes	Spouse	Yes	Yes	Yes	Yes	No exercise	No					No			Yes	3	1	4	0	5	3	2	1	2	No	11	Yes	No	0	Oral hypoglycemic agents	No	No	No	No	Yes
66	Female	Married	Tertiary	Retired	Public servant	Peri-urban		1	1	Male	No	GH₵300 to 499 cedis	NHIS	Yes	Spouse	Yes	Yes	No	Yes	No exercise	No					No			Yes	4	4	4	0	5	2	3	2	1	Sometimes	1	No	No	0	Oral hypoglycemic agents	No	No	No	Yes	No
59	Female	Married	Junior Secondary School	Employed	Self-employed	Peri-urban		2	2	Female	No	GH₵300 to 499 cedis	Co-payment	Yes	Children	No	Yes	No	Yes	Two to Four times a week	No					No			Yes	5	4	3	0	5	3	2	3	0	Yes	1	Yes	Yes	0	Oral hypoglycemic agents	Yes	Yes	No	No	Yes
56	Female	Married	Tertiary	Employed	Public servant	Urban		2	1	Male	Yes	GH₵1000 and above	Co-payment	No	Children	Yes	Yes	Yes	Yes	Two to Four times a week	No					No			Yes	6	5	4	1	1	3	5	2	0	Yes	1	Yes	Yes	0	Oral hypoglycemic agents	No	No	No	No	Yes
64	Female	Married	Secondary/technical/vocational	Not employed	Self-employed	Urban		1	2	Male	Yes	GH₵300 to 499 cedis	Co-payment	Yes	Spouse	Yes	Yes	Yes	Yes	Not regular/once in a while	No					No			Yes	2	2	2	0	3	4	2	2	1	No	14	No	Yes	0	Oral hypoglycemic agents	No	No	No	No	Yes
57	Female	Widowed	Tertiary	Employed	Public servant	Urban		2	3	Female	Yes	GH₵1000 and above	Co-payment	Yes	Spouse	Yes	Yes	Yes	Yes	Not regular/once in a while	No					No			Yes	7	7	6	0	5	5	5	0	1	Yes	7	Yes	Yes	0	Oral hypoglycemic agents	No	Yes	No	No	Yes
54	Male	Married	Tertiary	Employed	Public servant	Urban		2	2	Male	Yes	GH₵1000 and above	Co-payment	Yes	Children	Yes	Yes	Yes	Yes	No exercise	No					No			Yes	4	3	3	1	3	4	3	1	0	Sometimes	8	Yes	Yes	0	Oral hypoglycemic agents	Yes	Yes	No	Yes	Yes
33	Female	Cohabiting/living together	Junior Secondary School	Employed	Self-employed	Rural		2	1	Male	Yes	GH₵500 to 749 cedis	Self	No	Spouse	No	Yes	No	Yes	Not regular/once in a while	No					No			Yes	3	1	2	0	1	4	2	2	0	No	2	No	Yes	0	Insulin	Yes	Yes	No	Yes	Yes
74	Female	Widowed	Junior Secondary School	Not employed	Self-employed	Urban		0	1	Female	Yes	Below GH₵300 cedis	Co-payment	No	N/A	No	Yes	Yes	Yes	Not regular/once in a while	No					No			Yes	4	3	3	0	2	2	4	2	1	No	7	Yes	Yes	0	Oral hypoglycemic agents	No	No	No	No	Yes
41	Female	Married	Junior Secondary School	Employed	Self-employed	Urban		5	1	Male	No	Below GH₵300 cedis	Self	Yes	Spouse	No	Yes	Yes	Yes	Not regular/once in a while	No					No			Yes	6	5	5	1	5	6	6	5	1	Sometimes	13	No	Yes	0	Oral hypoglycemic agents	No	Yes	No	No	Yes
84	Female	Married	No formal education	Not employed	Self-employed	Urban		2	3	Male	Yes	Below GH₵300 cedis	Co-payment	Yes	Children	No	Yes	Yes	Yes	Not regular/once in a while	No					No			Yes	5	5	5	1	5	5	5	4	1	Yes	20	Yes	Yes	0	Oral hypoglycemic agents	No	No	No	No	Yes
68	Female	Widowed	Tertiary	Not employed	Self-employed	Urban		3	3	Male	Yes	Below GH₵300 cedis	Co-payment	Yes	Relatives	No	Yes	Yes	Yes	Not regular/once in a while	No					No			Yes	5	6	5	1	6	4	3	4	4	Sometimes	8	Yes	Yes	0	Oral hypoglycemic agents	No	No	No	No	Yes
59	Male	Married	Secondary/technical/vocational	Employed	Self-employed	Urban		3	1	Male	Yes	GH₵1000 and above	NHIS	Yes	Relatives	Yes	Yes	Yes	Yes	At least 30 minutes five times a week	Yes	20	1	0	0	No			Yes	5	6	6	1	6	5	6	5	1	Yes	19	Yes	Yes	0	Oral hypoglycemic agents	No	No	No	No	Yes
90	Female	Widowed	No formal education	Employed	Self-employed	Urban		1	2	Female	No	Below GH₵300 cedis	Co-payment	Yes	Children	No	No	Yes	Yes	No exercise	No					No			Yes	5	4	5	1	5	5	6	5	1	Sometimes	10	Yes	Yes	0	Oral hypoglycemic agents	No	No	No	No	Yes
77	Female	Widowed	Junior Secondary School	Not employed	Self-employed	Urban		4	6	Male	Yes	Below GH₵300 cedis	Co-payment	Yes	Relatives	No	Yes	Yes	Yes	No exercise	No					No			Yes	6	6	6	0	5	5	6	5	1	Yes	2	Yes	No	0	Oral hypoglycemic agents	No	No	No	No	Yes
74	Female	Widowed	Junior Secondary School	Not employed	Self-employed	Urban		3	3	Male	No	Below GH₵300 cedis	Co-payment	Yes	Relatives	No	Yes	Yes	Yes	Not regular/once in a while	No					No			Yes	7	5	5	0	5	6	6	5	0	Yes	6	Yes	Yes	0	Oral hypoglycemic agents	No	No	No	No	Yes
69	Female	Divorced/Seperated	Junior Secondary School	Not employed	Self-employed	Urban		2	4	Male	Yes	Below GH₵300 cedis	Co-payment	Yes	Relatives	Yes	Yes	Yes	Yes	Not regular/once in a while	No					No			Yes	6	5	5	0	6	5	5	4	5	Yes	4	Yes	Yes	0	Oral hypoglycemic agents	Yes	No	No	No	Yes
58	Female	Divorced/Seperated	Junior Secondary School	Not employed	Self-employed	Urban		2	3	Female	Yes	Below GH₵300 cedis	Co-payment	No	N/A	No	Yes	Yes	No	Not regular/once in a while	No					No			Yes	6	6	5	0	6	5	5	6	0	Yes	2	Yes	Yes	0	Oral hypoglycemic agents	No	No	No	No	Yes
72	Male	Married	Tertiary	Not employed	Self-employed	Urban		17	13	Male	No	Below GH₵300 cedis	Co-payment	Yes	Relatives	No	No	Yes	Yes	Not regular/once in a while	No					No			Yes	6	6	5	1	6	6	6	5	0	Yes	3	Yes	Yes	0	Oral hypoglycemic agents	No	No	No	No	Yes
78	Female	Widowed	No formal education	Not employed	Self-employed	Urban		2	2	Male	No	Below GH₵300 cedis	Co-payment	Yes	Relatives	No	Yes	Yes	Yes	No exercise	No					No			Yes	6	6	5	0	6	5	6	5	0	Sometimes	20	No	Yes	0	Insulin	Yes	No	No	No	Yes
62	Female	Widowed	No formal education	Employed	Self-employed	Urban		4	5	Female	No	Below GH₵300 cedis	Co-payment	Yes	Relatives	No	Yes	No	No	Not regular/once in a while	No					No			Yes	6	5	6	0	6	6	4	5	3	Yes	8	Yes	No	0	Oral hypoglycemic agents	No	No	No	No	Yes
58	Female	Widowed	Tertiary	Employed	Public servant	Rural		1	3	Female	Yes	GH₵1000 and above	Co-payment	Yes	Children	No	Yes	Yes	Yes	Not regular/once in a while	Yes	5	1	0	0	No			Yes	6	6	6	1	6	5	5	5	5	Sometimes	11	Yes	Yes	0	Oral hypoglycemic agents	No	No	No	No	Yes
72	Female	Widowed	No formal education	Employed	Self-employed	Urban		0	2	Female	Yes	Below GH₵300 cedis	NHIS	Yes	Children	Yes	Yes	Yes	Yes	Not regular/once in a while	No					No			Yes	6	6	5	0	5	5	4	6	2	Sometimes	15	Yes	Yes	0	Oral hypoglycemic agents	No	No	No	No	Yes
57	Female	Married	Junior Secondary School	Not employed	Self-employed	Urban		2	3	Male	No	Below GH₵300 cedis	NHIS	Yes	Children	No	Yes	Yes	Yes	Not regular/once in a while	No					No			Yes	4	2	1	0	3	2	4	4	2	No	4	No	No	0	Oral hypoglycemic agents	No	No	No	No	Yes
62	Female	Widowed	Primary	Employed	Self-employed	Urban		2	4	Female	Yes	Below GH₵300 cedis	Co-payment	Yes	Children	No	Yes	Yes	Yes	Two to Four times a week	No					No			No	4	3	1	1	1	2	1	1	0	Sometimes	4	Yes	Yes	0	Oral hypoglycemic agents	No	No	No	No	Yes
72	Female	Widowed	Junior Secondary School	Not employed	Self-employed	Urban		2	6	Female	Yes	Below GH₵300 cedis	Co-payment	Yes	Relatives	Yes	Yes	Yes	Yes	Not regular/once in a while	Yes	2	1	0	0	No			Yes	5	3	2	0	6	6	0	5	3	Sometimes	12	Yes	Yes	0	Both	Yes	Yes	No	No	Yes
71	Male	Married	Tertiary	Retired	Public servant	Urban		1	2	Male	Yes	GH₵750 to 999 cedis	Co-payment	Yes	Relatives	No	Yes	No	No	Not regular/once in a while	Yes	8	1	0	0	No			Yes	3	2	0	1	2	2	2	3	2	Sometimes	12	Yes	Yes	0	Oral hypoglycemic agents	Yes	No	Yes	Yes	Yes
29	Male	Single	Secondary/technical/vocational	Not employed	Self-employed	Urban		3	3	Male	Yes	Below GH₵300 cedis	Co-payment	Yes	Relatives	No	Yes	No	Yes	No exercise	No					No			Yes	2	2	0	1	2	2	2	2	2	No	4	No	Yes	0	Both	Yes	Yes	Yes	Yes	Yes
56	Male	Married	Junior Secondary School	Employed	Self-employed	Urban		1	2	Male	Yes	GH₵500 to 749 cedis	Co-payment	Yes	Spouse	No	Yes	No	Yes	Not regular/once in a while	No					No			Yes	3	2	2	0	2	2	3	1	1	No	7	Yes	Yes	0	Oral hypoglycemic agents	No	No	No	No	Yes
44	Female	Married	Secondary/technical/vocational	Employed	Self-employed	Urban		4	1	Male	Yes	Below GH₵300 cedis	Co-payment	Yes	Spouse	Yes	Yes	No	No	Not regular/once in a while	No					No			Yes	3	2	6	0	3	3	2	2	2	Yes	5	Yes	No	0	Oral hypoglycemic agents	Yes	Yes	Yes	Yes	Yes
73	Female	Divorced/Seperated	Junior Secondary School	Retired	Public servant	Urban		0	1	Female	No	Below GH₵300 cedis	Co-payment	No	Children	No	Yes	Yes	Yes	At least 30 minutes five times a week	Yes	1	1	1	1	No			Yes	7	5	1	0	4	3	2	3	0	No	13	Yes	Yes	0	Oral hypoglycemic agents	No	No	No	No	Yes
32	Female	Single	Secondary/technical/vocational	Not employed	N/A	Rural		3	3	Male	No	Below GH₵300 cedis	Self	Yes	Relatives	Yes	Yes	No	No	Not regular/once in a while	No					No			Yes	2	3	5	0	2	2	2	2	1	Sometimes	3	No	No	0	Both	No	No	No	No	Yes
58	Female	Widowed	Tertiary	Employed	Self-employed	Urban		3	6	Female	Yes	GH₵1000 and above	Self	Yes	Relatives	Yes	Yes	No	No	Not regular/once in a while	Yes	5	2	0	0	No			Yes	6	5	5	2	6	5	6	5	2	Yes	2	No	No	0	Oral hypoglycemic agents	Yes	No	No	No	Yes
70	Female	Widowed	Primary	Not employed	Self-employed	Urban		2	4	Male	Yes	Below GH₵300 cedis	Co-payment	Yes	Relatives	No	Yes	Yes	Yes	Not regular/once in a while	No					No			Yes	5	5	5	1	5	5	5	5	1	Sometimes	8	Yes	Yes	0	Oral hypoglycemic agents	No	No	No	No	Yes
54	Female	Married	Secondary/technical/vocational	Employed	Self-employed	Urban		1	3	Female	No	GH₵1000 and above	Co-payment	Yes	Spouse	No	Yes	Yes	Yes	At least 30 minutes five times a week	No					No			Yes	6	4	4	0	3	5	2	3	0	Yes	2	No	No	0	Oral hypoglycemic agents	No	No	No	No	Yes
49	Female	Married	Junior Secondary School	Employed	Self-employed	Urban		2	1	Male	Yes	GH₵750 to 999 cedis	Co-payment	No	Spouse	No	Yes	Yes	Yes	No exercise	No					No			Yes	4	4	3	0	2	2	2	2	3	Sometimes	7	Yes	Yes	0	Oral hypoglycemic agents	No	No	No	No	Yes
68	Female	Widowed	No formal education	Retired	Self-employed	Peri-urban		1	2	Male	Yes	GH₵300 to 499 cedis	Co-payment	Yes	Children	Yes	Yes	Yes	Yes	No exercise	No					No			Yes	6	6	4	0	5	3	4	2	1	Yes	1	Yes	Yes	0	Oral hypoglycemic agents	No	No	No	No	Yes
44	Female	Married	Tertiary	Employed	Public servant	Urban		2	1	Male	Yes	GH₵1000 and above	Co-payment	Yes	Children	Yes	Yes	Yes	Yes	Two to Four times a week	No					No			Yes	6	5	6	0	3	2	4	1	1	Yes	5	Yes	Yes	0	Oral hypoglycemic agents	No	No	No	No	Yes
62	Female	Widowed	No formal education	Not employed	Self-employed	Rural		1	4	Female	No	Below GH₵300 cedis	Co-payment	Yes	Children	No	Yes	Yes	Yes	Not regular/once in a while	No					No			Yes	4	3	3	0	2	4	2	2	1	Yes	1	Yes	Yes	0	Oral hypoglycemic agents	No	No	Yes	No	Yes
71	Female	Married	Junior Secondary School	Employed	Self-employed	Urban		2	4	Male	Yes	GH₵300 to 499 cedis	Co-payment	No	Children	Yes	Yes	Yes	Yes	Not regular/once in a while	No					No			Yes	4	2	3	1	3	4	2	1	0	Yes	15	Yes	Yes	0	Oral hypoglycemic agents	No	No	No	No	Yes
52	Female	Married	Primary	Employed	Self-employed	Urban		3	2	Male	Yes	GH₵500 to 749 cedis	Co-payment	No	Spouse	No	Yes	Yes	Yes	At least 30 minutes five times a week	No					No			Yes	4	2	2	0	2	4	2	1	1	Sometimes	1	Yes	No	0	Oral hypoglycemic agents	Yes	Yes	No	Yes	Yes
84	Female	Widowed	No formal education	Retired	Informal sector	Urban		2	3	Female	Yes	Below GH₵300 cedis	Co-payment	Yes	Children	No	Yes	Yes	Yes	No exercise	No					No			Yes	3	1	2	3	2	3	7	3	2	Sometimes	30	Yes	No	0	Insulin	Yes	Yes	No	No	Yes
63	Male	Married	Tertiary	Employed	Self-employed	Peri-urban		4	2	Male	No	GH₵750 to 999 cedis	Co-payment	Yes	Children	Yes	Yes	Yes	Yes	Two to Four times a week	No					No			Yes	0	5	0	0	0	6	7	6	4	Yes	4	No	Yes	0	Oral hypoglycemic agents	No	No	Yes	No	Yes
57	Female	Divorced/Seperated	Primary	Not employed	Self-employed	Urban		1	3	Female	No	Below GH₵300 cedis	Co-payment	Yes	Relatives	No	Yes	Yes	Yes	Not regular/once in a while	No					No			Yes	6	5	4	0	5	5	5	6	1	Sometimes	5	Yes	Yes	0	Oral hypoglycemic agents	No	No	No	No	Yes
69	Female	Married	Junior Secondary School	Not employed	Self-employed	Urban		1	1	Male	Yes	Below GH₵300 cedis	Co-payment	Yes	Spouse	Yes	Yes	Yes	Yes	Not regular/once in a while	No					No			Yes	5	6	6	0	5	6	5	6	0	Yes	2	Yes	No	0	Oral hypoglycemic agents	No	No	No	No	Yes
69	Female	Widowed	Tertiary	Not employed	Public servant	Urban		0	1	Female	No	GH₵1000 and above	Co-payment	Yes	Children	No	Yes	Yes	Yes	Not regular/once in a while	No					No			Yes	5	6	5	0	6	4	5	5	1	Yes	21	Yes	Yes	0	Oral hypoglycemic agents	No	No	No	No	Yes
60	Female	Widowed	No formal education	Not employed	Self-employed	Rural		2	2	Male	Yes	Below GH₵300 cedis	Co-payment	Yes	Children	No	Yes	Yes	Yes	Not regular/once in a while	No					No			Yes	5	6	6	0	6	5	5	6	0	Yes	1	Yes	No	0	Oral hypoglycemic agents	No	No	No	No	Yes
[truncated: 9 more columns]

## Sheet: roster
Name of co-morbidity	_index	_parent_table_name	_parent_index	_submission__id	_submission__uuid	_submission__submission_time	_submission__validation_status	_submission__notes	_submission__status	_submission__submitted_by	_submission__tags
Chronic Migraine	1	Determinants of Glycemic control among Type 2 Diabetes Mellitus patients attending Shai-Osudoku District Hospital.	42	200664361	b0a0b09a-d591-40f1-a093-d7ce9a864615	2022-11-16 04:49:34	Approved		submitted_via_web
Asthma	2	Determinants of Glycemic control among Type 2 Diabetes Mellitus patients attending Shai-Osudoku District Hospital.	86	201396886	602230fd-8e51-4823-8a39-55a2b7f9f8ab	2022-11-18 13:02:47	Approved		submitted_via_web
Joint pains	3	Determinants of Glycemic control among Type 2 Diabetes Mellitus patients attending Shai-Osudoku District Hospital.	99	201440578	59631056-2883-472c-b29f-06b79ed10b1d	2022-11-18 14:59:42	Approved		submitted_via_web
Chronic joint pains	4	Determinants of Glycemic control among Type 2 Diabetes Mellitus patients attending Shai-Osudoku District Hospital.	116	203357522	6321943e-bde3-4329-bb2d-1daf3366378d	2022-11-25 10:18:50	Approved		submitted_via_web
Stroke	5	Determinants of Glycemic control among Type 2 Diabetes Mellitus patients attending Shai-Osudoku District Hospital.	134	205444727	acfe19a8-df9a-4c17-9fab-9cb03b8da36c	2022-12-02 06:49:03	Approved		submitted_via_web
Stroke	6	Determinants of Glycemic control among Type 2 Diabetes Mellitus patients attending Shai-Osudoku District Hospital.	145	205455285	722ae04d-cb82-49a7-81ba-a4c3b18e9b00	2022-12-02 07:53:22	Approved		submitted_via_web
Chronic waist pain	7	Determinants of Glycemic control among Type 2 Diabetes Mellitus patients attending Shai-Osudoku District Hospital.	151	205716451	d83124cf-7822-4896-a19a-80e755226246	2022-12-03 06:34:50	Approved		submitted_via_web
Chronic joint and back pains	8	Determinants of Glycemic control among Type 2 Diabetes Mellitus patients attending Shai-Osudoku District Hospital.	157	205718842	d27d0977-e635-469a-919f-26a12ade5300	2022-12-03 06:56:03	Approved		submitted_via_web
Chronic joint pains	9	Determinants of Glycemic control among Type 2 Diabetes Mellitus patients attending Shai-Osudoku District Hospital.	158	205719119	96cd197e-6a02-410a-8d17-1ea5985cc4af	2022-12-03 06:58:10	Approved		submitted_via_web
